# Supplementary material for: Validation of a Microwave-Assisted Derivatization Gas Chromatography-Mass Spectrometry Method for the Quantification of 2-Hydroxybutyrate in Human Serum as an Early Marker of Diabetes Mellitus
Source: Molecules. 2022 Mar 15;27(6):1889. doi: 10.3390/molecules27061889 (PMC8950062; doi:10.3390/molecules27061889)
Supplement: Supplementary file 1 [file molecules-27-01889-s001.zip]

Archive with 1 entries (1 files):
- molecules-1613067-supplementary.pdf
